# Supplementary material for: Impact of the Presence of Chronic Total Occlusions on the Survival of Patients Treated with Coronary Artery Bypass Grafting
Source: J Cardiovasc Dev Dis. 2025 Jun 25;12(7):243. doi: 10.3390/jcdd12070243 (PMC12295936; doi:10.3390/jcdd12070243)
Supplement: Supplementary file 1 [file jcdd-12-00243-s001.zip]

Archive with 1 entries (1 files):
- jcdd-3549958-supplementary.pdf
